# Supplementary material for: HDL-Associated Proteins in Subjects with Polycystic Ovary Syndrome: A Proteomic Study
Source: Cells. 2023 Mar 9;12(6):855. doi: 10.3390/cells12060855 (PMC10047209; doi:10.3390/cells12060855)
Supplement: Supplementary file 1 [file cells-12-00855-s001.zip]

Archive with 1 entries (1 files):
- cells-2230943-supplementary.pdf
